# Supplementary material for: Identification and Characterization of AP2/ERF Transcription Factors in Yellow Horn
Source: Int J Mol Sci. 2022 Nov 30;23(23):14991. doi: 10.3390/ijms232314991 (PMC9741253; doi:10.3390/ijms232314991)
Supplement: Supplementary file 1 [file ijms-23-14991-s001.zip]

Archive with 1 entries (1 files):
- ijms-2016902-SI.pdf
